# Supplementary material for: Bovine Clinical E. coli Mastitis in Italian Dairy Herds Is Not Associated with a Specific Pathotype
Source: Pathogens. 2025 Nov 18;14(11):1181. doi: 10.3390/pathogens14111181 (PMC12655363; doi:10.3390/pathogens14111181)
Supplement: Supplementary file 1 [file pathogens-14-01181-s001.zip]

Archive with 2 entries (2 files):
- Supplemental Figure S2.pdf
- Supplemental Figure S1.pdf
